# Supplementary material for: Perfluoroalkyl and Polyfluoroalkyl Substances (PFAS) and Vitamin Metabolism: A Nutritional Perspective on an Emerging Environmental Health Issue
Source: Nutrients. 2025 May 13;17(10):1660. doi: 10.3390/nu17101660 (PMC12113770; doi:10.3390/nu17101660)
Supplement: Supplementary file 1 [file nutrients-17-01660-s001.zip › Table S2.xlsx]

## Sheet: Sheet1
title	reference	Vitamin Type	PFAS Type	Study Design	Risk of Bias	Inconsistency	Indirectness	Imprecision	Publication Bias	Overall Certainty
Exposure to legacy and novel perfluoroalkyl substance disturbs the metabolic homeostasis in pregnant women and fetuses: A metabolome-wide association study	[25]	Vitamin A	PFOA,PFHxS	Metabolomics	Low	Not serious	Not serious	Not serious	Undetected	Moderate
Metabolomics of childhood exposure to perfluoroalkyl substances: A cross-sectional study	[26]	Vitamin A Vitamin B3	PFOA, PFOS, PFNA, PFHxS	Metabolomics	Low	Not serious	Not serious	Not serious	Undetected	Low
Multi-omics reveal disturbance of glucose homeostasis in pregnant rats exposed to short-chain perfluorobutanesulfonic acid	[27]	Vitamin A	PFBS	animal	/	/	/	/	/	Very low
PFOS-elicited metabolic perturbation in liver and fatty acid metabolites in testis of adult mice	[28]	Vitamin A	PFOS	animal	/	/	/	/	/	Very low
Associations between per and polyfluoroalkyl ether sulfonic acids and vitamin D biomarker levels in Chinese newborns	[35]	Vitamin D	PFOS, PFHxS, PFTrDA	cohort	Low	Serious	Not serious	Not serious	Undetected	Moderate
Associations of Single and Multiple Per- and Polyfluoroalkyl Substance (PFAS) Exposure with Vitamin D Biomarkers in African American Women during Pregnancy	[36]	Vitamin D	PFOS, PFHxS, PFDA, NMeFOSAA, PFPeA	cohort	Low	Serious	Not serious	Not serious	Undetected	Moderate
Associations of Serum Perfluoroalkyl Substance and Vitamin D Biomarker Concentrations in NHANES, 2003–2010	[37]	Vitamin D	PFOS, PFHxS	cross-sectional	Low	Serious	Not serious	Not serious	Undetected	Low
Sex-specific association of perand polyfluoroalkyl substances (PFAS) exposure with vitamin D concentrations in older adults in the USA: an observational study	[38]	Vitamin D	PFOA, PFOS, PFNA, NMeFOSAA	cross-sectional	Low	Serious	Not serious	Not serious	Undetected	Low
Serum metabolome biomarkers associate low-level environmental perfluorinated compound exposure with oxidative /nitrosative stress in humans	[48]	Vitamin E	PFOA	Metabolomics	Low	Not serious	Not serious	Not serious	Undetected	Low
Time-Dependent Effects of Perfluorinated Compounds on Viability in Cerebellar Granule Neurons: Dependence on Carbon Chain Length and Functional Group Attached	[18]	Vitamin E	PFOA, PFOS, PFNA	animal	/	/	/	/	/	Very low
Perfluoroalkyl substances, metabolomic profiling, and alterations in glucose homeostasis among overweight and obese Hispanic children: A proof-of-concept analysis	[52]	Vitamin B3	PFOA, PFOS, and PFHxS	Metabolomics	Low	Not serious	Not serious	Not serious	Undetected	Low
Metabolic Perturbations Associated with an Exposure Mixture of Per- and Polyfluoroalkyl Substances in the Atlanta African American Maternal-Child Cohort	[55]	Vitamin B6	PFOS, PFNA	Metabolomics	Low	Not serious	Not serious	Not serious	Undetected	Low
Folate concentrations and serum perfluoroalkyl and polyfluoroalkyl substance concentrations in adolescents and adults in the USA (National Health and Nutrition Examination Study 2003–16): an observational study	[19]	Vitamin B9	PFOA, PFOS, PFNA, PFHxS	cross-sectional	Low	Not serious	Not serious	Not serious	Undetected	High
Dietary intake and blood concentrations of folate and folic acid in relation to serum per- and polyfluoroalkyl substances (PFAS) concentrations	[59]	Vitamin B9	PFOA, PFOS, PFNA, PFHxS	cross-sectional	Low	Not serious	Not serious	Not serious	Undetected	Moderate
Associations of single and multiple perfluoroalkyl substances exposure with folate among adolescents in NHANES 2007–2010	[60]	Vitamin B9	PFOA, PFOS, PFDA	cross-sectional	Low	Not serious	Not serious	Not serious	Undetected	Moderate
Impact of the increasing concentrations of selected perfluoroalkyl acids on the observed concentrations of red blood cell folate among US adults aged ≥20 years	[61]	Vitamin B9	PFOA, PFOS, PFDA, PFHxS, PFNA, PFUnDA	cross-sectional	Low	Not serious	Not serious	Not serious	Undetected	Moderate
Examining the impact of polyfluoroalkyl substance exposure on erythrocyte profiles and its related nutrients: Insights from a prospective study on young Taiwanese	[72]	Vitamin B12	PFOA, PFOS	cohort	Low	Not serious	Not serious	Not serious	Undetected	Moderate
The modifying effect of vitamin C on the association between perfluorinated compounds and insulin resistance in the Korean elderly: a double‑blind, randomized, placebo‑controlled crossover trial	[20]	Vitamin C	PFOS,PFDoDA	RCT	Low	Not serious	Not serious	Not serious	Undetected	High
Vitamin C protects the spleen against PFOA-induced immunotoxicity	[21]	Vitamin C	PFOA	animal	/	/	/	/	/	Very low
Integrative omics analysis reveals the protective role of vitamin C on perfluorooctanoic acid-induced hepatoxicity	[79]	Vitamin C	PFOA	animal	/	/	/	/	/	Very low
Hepatoprotective benefits of vitamin C against perfluorooctane sulfonateinduced liver damage in mice through suppressing inflammatory reaction and ER stress	[80]	Vitamin C	PFOS	animal	/	/	/	/	/	Very low
Functional benefit and molecular mechanism of vitamin C against perfluorooctanesulfonate-associated leukemia	[81]	Vitamin C	PFOS	cell	/	/	/	/	/	Very low
